# Supplementary material for: Transcriptome analysis and comparison reveal divergence between the Mediterranean and the greenhouse whiteflies
Source: PLoS One. 2020 Aug 25;15(8):e0237744. doi: 10.1371/journal.pone.0237744 (PMC7447059; doi:10.1371/journal.pone.0237744)
Supplement: S1 Table — (XLSX) [file pone.0237744.s001.xlsx]

## Sheet: Sheet1
KEGG pathway	Number of genes	Average identity	Average Ka / Ks
Metabolism of xenobiotics by cytochrome P450 [PATH:ko00980]	3	0.868549	0.043816
Drug metabolism - cytochrome P450 [PATH:ko00982]	3	0.868549	0.043816
Sulfur relay system [PATH:ko04122]	3	0.873331	0.0268512
Two-component system [PATH:ko02020]	5	0.873871	0.0386761
Arachidonic acid metabolism [PATH:ko00590]	3	0.881489	0.021231
Pantothenate and CoA biosynthesis [PATH:ko00770]	5	0.884445	0.0267806
Cutin, suberine and wax biosynthesis [PATH:ko00073]	4	0.885362	0.0323328
Ubiquinone and other terpenoid-quinone biosynthesis [PATH:ko00130]	4	0.889251	0.0518824
Glycine, serine and threonine metabolism [PATH:ko00260]	8	0.894729	0.0361415
Aminobenzoate degradation [PATH:ko00627]	5	0.894755	0.034527
Sulfur metabolism [PATH:ko00920]	3	0.896784	0.0283861
One carbon pool by folate [PATH:ko00670]	4	0.897918	0.0240722
Styrene degradation [PATH:ko00643]	3	0.898137	0.0153237
Peroxisome [PATH:ko04146]	20	0.899432	0.026919
Base excision repair [PATH:ko03410]	7	0.899692	0.0257911
Ether lipid metabolism [PATH:ko00565]	4	0.900008	0.0248455
Synthesis and degradation of ketone bodies [PATH:ko00072]	4	0.900032	0.0370926
Benzoate degradation [PATH:ko00362]	4	0.90023	0.0368799
Galactose metabolism [PATH:ko00052]	13	0.90066	0.0270717
Cell cycle - Caulobacter [PATH:ko04112]	3	0.901299	0.0256331
Folate biosynthesis [PATH:ko00790]	4	0.901745	0.031119
Sphingolipid metabolism [PATH:ko00600]	7	0.902435	0.0297299
Drug metabolism - other enzymes [PATH:ko00983]	9	0.906413	0.0241886
beta-Alanine metabolism [PATH:ko00410]	10	0.907441	0.0267645
Valine, leucine and isoleucine degradation [PATH:ko00280]	16	0.907456	0.0285618
Selenocompound metabolism [PATH:ko00450]	5	0.907456	0.029911
Porphyrin and chlorophyll metabolism [PATH:ko00860]	6	0.907967	0.0218842
Amino sugar and nucleotide sugar metabolism [PATH:ko00520]	16	0.908158	0.0282985
Other glycan degradation [PATH:ko00511]	6	0.908581	0.0219902
Starch and sucrose metabolism [PATH:ko00500]	13	0.909479	0.0248711
Aminoacyl-tRNA biosynthesis [PATH:ko00970]	21	0.90969	0.0254203
Phenylalanine metabolism [PATH:ko00360]	3	0.910134	0.0188871
Biosynthesis of unsaturated fatty acids [PATH:ko01040]	9	0.91025	0.0180844
Tyrosine metabolism [PATH:ko00350]	5	0.910361	0.0139364
Fatty acid metabolism [PATH:ko01212]	23	0.910719	0.0259144
Steroid hormone biosynthesis [PATH:ko00140]	3	0.911138	0.0171339
Glutathione metabolism [PATH:ko00480]	9	0.913121	0.0322631
Cell adhesion molecules (CAMs) [PATH:ko04514]	5	0.914225	0.01733
Butanoate metabolism [PATH:ko00650]	9	0.914429	0.0273596
Glyoxylate and dicarboxylate metabolism [PATH:ko00630]	13	0.914551	0.0274146
Fatty acid biosynthesis [PATH:ko00061]	3	0.914609	0.033919
Fatty acid degradation [PATH:ko00071]	15	0.914889	0.0238715
Carbon fixation pathways in prokaryotes [PATH:ko00720]	6	0.915896	0.0256163
PPAR signaling pathway [PATH:ko03320]	15	0.916319	0.0257757
Arginine and proline metabolism [PATH:ko00330]	12	0.916872	0.0243279
Fanconi anemia pathway [PATH:ko03460]	8	0.916921	0.0212619
Pentose and glucuronate interconversions [PATH:ko00040]	5	0.917842	0.0160257
Fructose and mannose metabolism [PATH:ko00051]	14	0.918247	0.0255147
Cysteine and methionine metabolism [PATH:ko00270]	8	0.918486	0.0202945
Ascorbate and aldarate metabolism [PATH:ko00053]	3	0.91859	0.0182623
Lysine degradation [PATH:ko00310]	13	0.918708	0.0271931
Fatty acid elongation [PATH:ko00062]	11	0.920098	0.0217835
p53 signaling pathway [PATH:ko04115]	13	0.920609	0.022224
DNA replication [PATH:ko03030]	16	0.921165	0.0126222
Terpenoid backbone biosynthesis [PATH:ko00900]	10	0.921297	0.0306847
Tryptophan metabolism [PATH:ko00380]	8	0.921922	0.0260352
Protein digestion and absorption [PATH:ko04974]	9	0.922966	0.0206425
ABC transporters [PATH:ko02010]	13	0.922993	0.0237661
N-Glycan biosynthesis [PATH:ko00510]	16	0.92303	0.0181791
Other types of O-glycan biosynthesis [PATH:ko00514]	8	0.923468	0.0154924
Pyrimidine metabolism [PATH:ko00240]	36	0.923655	0.0202124
Biosynthesis of amino acids [PATH:ko01230]	26	0.924232	0.0227632
ECM-receptor interaction [PATH:ko04512]	6	0.924623	0.0198657
Various types of N-glycan biosynthesis [PATH:ko00513]	12	0.925189	0.0180213
Carbohydrate digestion and absorption [PATH:ko04973]	8	0.925593	0.0160023
Carbon fixation in photosynthetic organisms [PATH:ko00710]	9	0.925988	0.0194591
Pyruvate metabolism [PATH:ko00620]	17	0.926095	0.0226649
Glycerolipid metabolism [PATH:ko00561]	13	0.9262	0.0187467
Retinol metabolism [PATH:ko00830]	5	0.926559	0.0186383
2-Oxocarboxylic acid metabolism [PATH:ko01210]	8	0.926881	0.0222018
Fat digestion and absorption [PATH:ko04975]	3	0.927311	0.0243449
Propanoate metabolism [PATH:ko00640]	12	0.927395	0.0228827
SNARE interactions in vesicular transport [PATH:ko04130]	8	0.927611	0.0161262
Regulation of autophagy [PATH:ko04140]	6	0.927661	0.0197295
Alanine, aspartate and glutamate metabolism [PATH:ko00250]	10	0.92789	0.0188006
Vitamin digestion and absorption [PATH:ko04977]	7	0.929389	0.0246665
Mismatch repair [PATH:ko03430]	6	0.929399	0.0137109
Glycosaminoglycan biosynthesis - heparan sulfate / heparin [PATH:ko00534]	3	0.929402	0.0240958
Renin-angiotensin system [PATH:ko04614]	3	0.929593	0.0183112
Lysosome [PATH:ko04142]	29	0.930451	0.0198951
Streptomycin biosynthesis [PATH:ko00521]	4	0.930896	0.0182772
Carbon metabolism [PATH:ko01200]	41	0.931146	0.0202281
Nucleotide excision repair [PATH:ko03420]	21	0.931542	0.0143306
Purine metabolism [PATH:ko00230]	51	0.931798	0.0202992
Glycerophospholipid metabolism [PATH:ko00564]	23	0.932176	0.0194928
Glycolysis / Gluconeogenesis [PATH:ko00010]	21	0.932596	0.017778
Ribosome biogenesis in eukaryotes [PATH:ko03008]	34	0.933136	0.0157699
Protein export [PATH:ko03060]	14	0.933946	0.019228
Methane metabolism [PATH:ko00680]	10	0.934041	0.0165877
Antigen processing and presentation [PATH:ko04612]	8	0.934353	0.0221649
Pentose phosphate pathway [PATH:ko00030]	8	0.937417	0.0156138
Fc gamma R-mediated phagocytosis [PATH:ko04666]	21	0.938605	0.018797
Proximal tubule bicarbonate reclamation [PATH:ko04964]	8	0.938792	0.0147239
Protein processing in endoplasmic reticulum [PATH:ko04141]	68	0.938863	0.0160651
Cell cycle - yeast [PATH:ko04111]	35	0.939513	0.0136526
Citrate cycle (TCA cycle) [PATH:ko00020]	15	0.940205	0.0187831
Apoptosis [PATH:ko04210]	11	0.940995	0.0188377
Nicotinate and nicotinamide metabolism [PATH:ko00760]	4	0.941678	0.0196262
B cell receptor signaling pathway [PATH:ko04662]	13	0.941801	0.0173332
Cardiac muscle contraction [PATH:ko04260]	10	0.942479	0.0304206
Plant-pathogen interaction [PATH:ko04626]	6	0.943752	0.0129802
Cell cycle [PATH:ko04110]	44	0.944109	0.0145122
Meiosis - yeast [PATH:ko04113]	29	0.945291	0.011153
Aldosterone-regulated sodium reabsorption [PATH:ko04960]	11	0.945696	0.0127336
RNA transport [PATH:ko03013]	56	0.945735	0.014516
RNA degradation [PATH:ko03018]	29	0.945769	0.0142567
FoxO signaling pathway [PATH:ko04068]	26	0.94668	0.0172426
Oxidative phosphorylation [PATH:ko00190]	20	0.946776	0.0158213
Adipocytokine signaling pathway [PATH:ko04920]	9	0.947137	0.0164307
Mineral absorption [PATH:ko04978]	9	0.947236	0.0110278
Fc epsilon RI signaling pathway [PATH:ko04664]	14	0.947254	0.0163292
mRNA surveillance pathway [PATH:ko03015]	35	0.947528	0.0184475
Proteasome [PATH:ko03050]	24	0.94769	0.0102781
Cytosolic DNA-sensing pathway [PATH:ko04623]	6	0.947954	0.0174786
Vasopressin-regulated water reabsorption [PATH:ko04962]	11	0.948008	0.0124375
Bile secretion [PATH:ko04976]	13	0.948314	0.0130769
Regulation of actin cytoskeleton [PATH:ko04810]	50	0.948533	0.0178406
PI3K-Akt signaling pathway [PATH:ko04151]	49	0.948767	0.0147101
Nitrogen metabolism [PATH:ko00910]	3	0.948932	0.00812154
Progesterone-mediated oocyte maturation [PATH:ko04914]	31	0.94901	0.0144858
Inositol phosphate metabolism [PATH:ko00562]	17	0.949378	0.0131143
VEGF signaling pathway [PATH:ko04370]	15	0.949439	0.0145423
Focal adhesion [PATH:ko04510]	44	0.94948	0.0173189
Toll-like receptor signaling pathway [PATH:ko04620]	13	0.9496	0.0127079
Endocytosis [PATH:ko04144]	46	0.949628	0.0149032
mTOR signaling pathway [PATH:ko04150]	20	0.949644	0.0150698
Basal transcription factors [PATH:ko03022]	24	0.951143	0.0132648
Circadian rhythm [PATH:ko04710]	8	0.951581	0.0135125
HIF-1 signaling pathway [PATH:ko04066]	26	0.952304	0.012718
Thyroid hormone synthesis [PATH:ko04918]	20	0.953594	0.0116648
TNF signaling pathway [PATH:ko04668]	11	0.953943	0.0110542
Phagosome [PATH:ko04145]	26	0.954165	0.0149084
Hedgehog signaling pathway [PATH:ko04340]	11	0.954173	0.0199893
Axon guidance [PATH:ko04360]	27	0.954209	0.0224121
Chemokine signaling pathway [PATH:ko04062]	40	0.954219	0.0162404
Jak-STAT signaling pathway [PATH:ko04630]	12	0.954411	0.0106141
Ubiquitin mediated proteolysis [PATH:ko04120]	66	0.954928	0.0104611
Phosphatidylinositol signaling system [PATH:ko04070]	26	0.95512	0.0127527
cGMP - PKG signaling pathway [PATH:ko04022]	44	0.955214	0.0153881
NF-kappa B signaling pathway [PATH:ko04064]	4	0.956856	0.0135324
Ovarian Steroidogenesis [PATH:ko04913]	7	0.956921	0.0118791
Insulin signaling pathway [PATH:ko04910]	46	0.957348	0.0122885
Leukocyte transendothelial migration [PATH:ko04670]	28	0.957672	0.0153104
Osteoclast differentiation [PATH:ko04380]	11	0.957869	0.0123293
Natural killer cell mediated cytotoxicity [PATH:ko04650]	14	0.957886	0.0133939
Neuroactive ligand-receptor interaction [PATH:ko04080]	7	0.958591	0.0102916
Endocrine and other factor-regulated calcium reabsorption [PATH:ko04961]	16	0.959334	0.00969425
Spliceosome [PATH:ko03040]	80	0.959415	0.0087783
TGF-beta signaling pathway [PATH:ko04350]	21	0.959509	0.015243
Thyroid hormone signaling pathway [PATH:ko04919]	37	0.959532	0.010089
RIG-I-like receptor signaling pathway [PATH:ko04622]	7	0.959785	0.0124291
Pancreatic secretion [PATH:ko04972]	28	0.959868	0.0105138
Tight junction [PATH:ko04530]	35	0.960628	0.0146736
Salivary secretion [PATH:ko04970]	26	0.960721	0.0105821
GABAergic synapse [PATH:ko04727]	18	0.960861	0.0124413
Insulin secretion [PATH:ko04911]	20	0.961104	0.0109554
Gastric acid secretion [PATH:ko04971]	23	0.961149	0.00946542
Vascular smooth muscle contraction [PATH:ko04270]	28	0.961536	0.0151587
Platelet activation [PATH:ko04611]	35	0.961584	0.0139391
MAPK signaling pathway [PATH:ko04010]	45	0.961589	0.0108941
Collecting duct acid secretion [PATH:ko04966]	8	0.961939	0.0115363
Neurotrophin signaling pathway [PATH:ko04722]	33	0.962075	0.0132062
NOD-like receptor signaling pathway [PATH:ko04621]	5	0.962221	0.0105073
Estrogen signaling pathway [PATH:ko04915]	26	0.962287	0.0103986
Oocyte meiosis [PATH:ko04114]	46	0.962356	0.0106801
Hippo signaling pathway -fly [PATH:ko04391]	27	0.962541	0.0169885
Olfactory transduction [PATH:ko04740]	10	0.962816	0.00908085
Calcium signaling pathway [PATH:ko04020]	34	0.963749	0.0120094
RNA polymerase [PATH:ko03020]	12	0.963758	0.0109565
Adrenergic signaling in cardiomyocytes [PATH:ko04261]	40	0.963852	0.0134332
T cell receptor signaling pathway [PATH:ko04660]	20	0.963893	0.010812
Oxytocin signaling pathway [PATH:ko04921]	39	0.964175	0.0133201
Rap1 signaling pathway [PATH:ko04015]	53	0.964723	0.0106602
Dorso-ventral axis formation [PATH:ko04320]	15	0.964886	0.0149032
Prolactin signaling pathway [PATH:ko04917]	10	0.964939	0.0107105
Ras signaling pathway [PATH:ko04014]	50	0.965025	0.0107174
Inflammatory mediator regulation of TRP channels [PATH:ko04750]	24	0.965325	0.00953605
GnRH signaling pathway [PATH:ko04912]	25	0.96598	0.00938478
Phototransduction - fly [PATH:ko04745]	16	0.966415	0.00842522
ErbB signaling pathway [PATH:ko04012]	22	0.966767	0.0117383
Circadian entrainment [PATH:ko04713]	28	0.966779	0.00984423
Adherens junction [PATH:ko04520]	28	0.967165	0.00867933
Gap junction [PATH:ko04540]	23	0.967227	0.00901814
Cholinergic synapse [PATH:ko04725]	23	0.967341	0.0107766
Circadian rhythm - fly [PATH:ko04711]	3	0.967395	0.011509
Glutamatergic synapse [PATH:ko04724]	24	0.968513	0.00998837
Synaptic vesicle cycle [PATH:ko04721]	21	0.968725	0.00964055
Phototransduction [PATH:ko04744]	5	0.96878	0.00750451
Long-term depression [PATH:ko04730]	17	0.970423	0.0100133
Retrograde endocannabinoid signaling [PATH:ko04723]	22	0.971275	0.00926013
Long-term potentiation [PATH:ko04720]	24	0.971682	0.0101539
Notch signaling pathway [PATH:ko04330]	13	0.971877	0.00618465
Wnt signaling pathway [PATH:ko04310]	38	0.972241	0.00774285
MAPK signaling pathway - fly [PATH:ko04013]	12	0.972259	0.00800903
Melanogenesis [PATH:ko04916]	24	0.973041	0.00915684
Ribosome [PATH:ko03010]	75	0.973925	0.0135618
Dopaminergic synapse [PATH:ko04728]	35	0.974043	0.00797114
Serotonergic synapse [PATH:ko04726]	18	0.974095	0.00782047
Hippo signaling pathway [PATH:ko04390]	30	0.975002	0.00697913
Taste transduction [PATH:ko04742]	6	0.975507	0.00818814
MAPK signaling pathway - yeast [PATH:ko04011]	8	0.989142	0.00270019
