# Supplementary material for: Transcriptome analysis and comparison reveal divergence between the Mediterranean and the greenhouse whiteflies
Source: PLoS One. 2020 Aug 25;15(8):e0237744. doi: 10.1371/journal.pone.0237744 (PMC7447059; doi:10.1371/journal.pone.0237744)
Supplement: S2 Table — (XLSX) [file pone.0237744.s002.xlsx]

## Sheet: Sheet1
	Gene number	Average identity	Average Ka/Ks
Sensory system	34	0.966214	0.0091028
Nervous system	97	0.965359	0.0113796
Environmental adaptation	40	0.962672	0.0110589
Circulatory system	52	0.959657	0.0161917
Transcription	116	0.958153	0.00993187
Development	44	0.95773	0.0174509
Immune system	106	0.955156	0.0146712
Signal transduction	268	0.954813	0.0146346
Cell communication	97	0.953691	0.0158013
Excretory system	38	0.951718	0.0125556
Endocrine system	143	0.951202	0.0146496
Translation	207	0.9509	0.0161479
Digestive system	60	0.949794	0.0150624
Cell motility	50	0.948533	0.0178406
Cell growth and death	96	0.946241	0.0154923
Folding, sorting and degradation	196	0.942121	0.0143535
Signaling molecules and interaction	19	0.939711	0.0140954
Transport and catabolism	119	0.937668	0.0176973
Energy metabolism	47	0.932973	0.0185568
Biosynthesis of other secondary metabolites	9	0.928394	0.0193357
Membrane transport	14	0.927917	0.0222178
Nucleotide metabolism	59	0.926951	0.0212662
Carbohydrate metabolism	100	0.926817	0.0207865
Replication and repair	38	0.924154	0.0177342
Metabolism of terpenoids and polyketides	12	0.923676	0.0276938
Overview	65	0.921603	0.0221783
Glycan biosynthesis and metabolism	41	0.921313	0.0189519
Lipid metabolism	80	0.915421	0.0235292
Amino acid metabolism	65	0.914711	0.0244521
Metabolism of other amino acids	27	0.914578	0.0259623
Metabolism of cofactors and vitamins	36	0.900732	0.031477
Xenobiotics biodegradation and metabolism	13	0.892072	0.0310915
