# Supplementary material for: Transcriptome analysis and comparison reveal divergence between the Mediterranean and the greenhouse whiteflies
Source: PLoS One. 2020 Aug 25;15(8):e0237744. doi: 10.1371/journal.pone.0237744 (PMC7447059; doi:10.1371/journal.pone.0237744)
Supplement: S3 Table — (XLSX) [file pone.0237744.s003.xlsx]

## Sheet: Sheet1
	MED rep1	MED rep2	TV rep1	TV rep2
clean reas	12715283	14272090	12701076	12741721
No. of reads mapped to transcriptome sequences	11050957	12211328	8639375	9030302
percentage of reads mapped to transcriptome sequences	0.869108	0.855609	0.680208	0.708719
No. of reads mapped to orthologus region	1213402	1267282	987759	1126069
percentage of reads mapped to orthologous region	0.0954286	0.0887944	0.0777697	0.0883765
