# Supplementary material for: Transcriptome analysis and comparison reveal divergence between the Mediterranean and the greenhouse whiteflies
Source: PLoS One. 2020 Aug 25;15(8):e0237744. doi: 10.1371/journal.pone.0237744 (PMC7447059; doi:10.1371/journal.pone.0237744)
Supplement: S4 Table — (XLSX) [file pone.0237744.s004.xlsx]

## Sheet: Sheet1
pathway	KO ID	KO description	MED ID	TV ID	log2FC	identity of protein sequences
Pentose phosphate pathway [PATH:ko00030]	K03841	FBP, fbp; fructose-1,6-bisphosphatase I [EC:3.1.3.11]	comp975_c0_seq1	IC88556AaEcon461	-1.90219	91.41%
	K00850	pfkA, PFK; 6-phosphofructokinase 1 [EC:2.7.1.11]	comp8915_c0_seq1	IC88556AaEcon1970	-1.07367	97.64%
	K01807	rpiA; ribose 5-phosphate isomerase A [EC:5.3.1.6]	comp8361_c0_seq1	IC88556AaEcon182	1.03304	82.76% *
	K00948	PRPS, prsA; ribose-phosphate pyrophosphokinase [EC:2.7.6.1]	comp1076_c0_seq12	IC88556AaEcon5977	1.92659	95.83%
	K00036	G6PD, zwf; glucose-6-phosphate 1-dehydrogenase [EC:1.1.1.49]	comp8530_c0_seq1	IC88556AaEcon3443	2.16681	95.76%
Pentose and glucuronate interconversions [PATH:ko00040]	K00699	UGT; glucuronosyltransferase [EC:2.4.1.17]	comp13549_c0_seq2	IC88556AaEcon2769	1.94293	90.74% *
Fructose and mannose metabolism [PATH:ko00051]	K01103	PFKFB; 6-phosphofructo-2-kinase / fructose-2,6-bisphosphatase [EC:2.7.1.105 3.1.3.46]	comp12695_c0_seq2	IC88556AaEcon5069	-2.19765	96.52%
	K03841	FBP, fbp; fructose-1,6-bisphosphatase I [EC:3.1.3.11]	comp975_c0_seq1	IC88556AaEcon461	-1.90219	91.41%
	K01103	PFKFB; 6-phosphofructo-2-kinase / fructose-2,6-bisphosphatase [EC:2.7.1.105 3.1.3.46]	comp1682_c0_seq4	IC88556AaEcon15492	-1.73865	90.17% *
	K00844	HK; hexokinase [EC:2.7.1.1]	comp7636_c0_seq1	IC88556AaEcon5764	-1.36638	92.55%
	K01803	TPI, tpiA; triosephosphate isomerase (TIM) [EC:5.3.1.1]	comp314_c0_seq2	IC88556AaEcon622	-1.25712	91.98%
	K00008	SORD, gutB; L-iditol 2-dehydrogenase [EC:1.1.1.14]	comp1084_c0_seq1	IC88556AaEcon1618	-1.12488	92.93%
	K00850	pfkA, PFK; 6-phosphofructokinase 1 [EC:2.7.1.11]	comp8915_c0_seq1	IC88556AaEcon1970	-1.07367	97.64%
Galactose metabolism [PATH:ko00052]	K00844	HK; hexokinase [EC:2.7.1.1]	comp7636_c0_seq1	IC88556AaEcon5764	-1.36638	92.55%
	K01785	galM, GALM; aldose 1-epimerase [EC:5.1.3.3]	comp2925_c0_seq1	IC88556AaEcon14007	-1.35933	93.65%
	K00850	pfkA, PFK; 6-phosphofructokinase 1 [EC:2.7.1.11]	comp8915_c0_seq1	IC88556AaEcon1970	-1.07367	97.64%
	K01187	malZ; alpha-glucosidase [EC:3.2.1.20]	comp15783_c0_seq2	IC88556AaEcon709	1.15683	89.30% *
	K01187	malZ; alpha-glucosidase [EC:3.2.1.20]	comp36524_c0_seq1	IC88556AaEcon4365	1.97206	86.57% *
	K01784	galE, GALE; UDP-glucose 4-epimerase [EC:5.1.3.2]	comp10785_c0_seq2	IC88556AaEcon2099	4.34015	85.55% *
	K01784	galE, GALE; UDP-glucose 4-epimerase [EC:5.1.3.2]	comp8675_c0_seq1	IC88556AaEcon57	5.05231	89.02% *
*, identity of amino acid sequence was lower than lower quantile of all orthologous genes (90.8%)
