# Supplementary material for: Transcriptome analysis and comparison reveal divergence between the Mediterranean and the greenhouse whiteflies
Source: PLoS One. 2020 Aug 25;15(8):e0237744. doi: 10.1371/journal.pone.0237744 (PMC7447059; doi:10.1371/journal.pone.0237744)
Supplement: S5 Table — (XLSX) [file pone.0237744.s005.xlsx]

## Sheet: Sheet1
pathway	KO ID	KO_description	MED ID	TV ID	log2FC	FDR	identity of amino acid sequences
Alanine, aspartate and glutamate metabolism [PATH:ko00250]	K00820	glmS, GFPT; glucosamine--fructose-6-phosphate aminotransferase (isomerizing) [EC:2.6.1.16]	comp2042_c0_seq1	IC88556AaEcon4505	-0.330165	0.0935052	95.13%
	K00261	GLUD1_2, gdhA; glutamate dehydrogenase (NAD(P)+) [EC:1.4.1.3]	comp15647_c0_seq3	IC88556AaEcon27892	0.585057	0.0573507	97.58%
	K13566	NIT2; omega-amidase [EC:3.5.1.3]	comp9842_c0_seq1	IC88556AaEcon11853	-0.611268	0.015365	85.32% *
	K13524	ABAT; 4-aminobutyrate aminotransferase / (S)-3-amino-2-methylpropionate transaminase [EC:2.6.1.19 2.6.1.22]	comp2751_c0_seq4	IC88556AaEcon6880	0.217516	0.333154	86.49% *
	K00139	ALDH5A1; succinate-semialdehyde dehydrogenase [EC:1.2.1.24]	comp27416_c0_seq2	IC88556AaEcon19897	-0.366315	0.421909	97.14%
	K01580	E4.1.1.15, gadB, gadA, GAD; glutamate decarboxylase [EC:4.1.1.15]	comp6520_c0_seq2	IC88556AaEcon5294	-1.2026	0.000415749	92.52%
	K01915	glnA, GLUL; glutamine synthetase [EC:6.3.1.2]	comp464_c0_seq4	IC88556AaEcon1494	0.493161	0.00761299	92.63%
	K00264	GLT1; glutamate synthase (NADPH/NADH) [EC:1.4.1.13 1.4.1.14]	comp24938_c0_seq1	IC88556AaEcon41864	0.662057	0.0680357	94.48%
	K01939	purA, ADSS; adenylosuccinate synthase [EC:6.3.4.4]	comp22551_c0_seq2	IC88556AaEcon2749	1.24486	5.9205e-05	93.36%
	K01756	purB, ADSL; adenylosuccinate lyase [EC:4.3.2.2]	comp2672_c0_seq1	IC88556AaEcon619	-0.311875	0.083171	93.25%
Glycine, serine and threonine metabolism [PATH:ko00260]	K01754	E4.3.1.19, ilvA, tdcB; threonine dehydratase [EC:4.3.1.19]	comp3060_c0_seq2	IC88556AaEcon2082	-0.641907	0.0086559	87.61% *
	K00600	glyA, SHMT; glycine hydroxymethyltransferase [EC:2.1.2.1]	comp14438_c0_seq1	IC88556AaEcon7783	-0.99121	0.000698422	92.14%
	K00831	serC, PSAT1; phosphoserine aminotransferase [EC:2.6.1.52]	comp3279_c0_seq3	IC88556AaEcon54251	-0.473825	0.0630275	88.52% *
	K14085	ALDH7A1; aldehyde dehydrogenase family 7 member A1 [EC:1.2.1.31 1.2.1.8 1.2.1.3]	comp2781_c0_seq2	IC88556AaEcon496	-0.110827	0.584926	91.42%
	K00108	E1.1.99.1, betA, CHDH; choline dehydrogenase [EC:1.1.99.1]	comp51117_c0_seq1	IC88556AaEcon10166	2.49594	0.018592	92.59%
	K02437	gcvH, GCSH; glycine cleavage system H protein	comp7564_c0_seq2	IC88556AaEcon98	0.694261	0.0122886	86.30% *
	K00281	GLDC, gcvP; glycine dehydrogenase [EC:1.4.4.2]	comp22377_c0_seq1	IC88556AaEcon12620	-0.384048	0.276054	85.83% *
	K01834	PGAM, gpmA; 2,3-bisphosphoglycerate-dependent phosphoglycerate mutase [EC:5.4.2.11]	comp469_c0_seq2	IC88556AaEcon150	-0.413165	0.0395249	91.37%
Cysteine and methionine metabolism [PATH:ko00270]	K00558	DNMT1, dcm; DNA (cytosine-5)-methyltransferase 1 [EC:2.1.1.37]	comp35351_c0_seq1	IC88556AaEcon5271	-0.596998	0.00681353	92.74%
	K01251	E3.3.1.1, ahcY; adenosylhomocysteinase [EC:3.3.1.1]	comp649_c0_seq1	IC88556AaEcon2074	-0.00288439	0.986046	92.70%
	K00456	CDO1; cysteine dioxygenase [EC:1.13.11.20]	comp1036_c0_seq1	IC88556AaEcon3570	-1.72324	6.85021e-06	90.36% *
	K00772	E2.4.2.28, mtaP; 5'-methylthioadenosine phosphorylase [EC:2.4.2.28]	comp5549_c0_seq2	IC88556AaEcon728	-0.705403	0.00129737	88.64% *
	K00025	MDH1; malate dehydrogenase [EC:1.1.1.37]	comp1393_c1_seq6	IC88556AaEcon3761	-0.371987	0.0399942	90.24% *
	K00026	MDH2; malate dehydrogenase [EC:1.1.1.37]	comp308_c0_seq2	IC88556AaEcon1902	-0.0410156	0.790827	95.78%
	K08967	mtnD, mtnZ, ADI1; 1,2-dihydroxy-3-keto-5-methylthiopentene dioxygenase [EC:1.13.11.53 1.13.11.54]	comp3788_c0_seq1	IC88556AaEcon17372	-0.979754	0.000820916	91.58%
	K00797	speE, SRM; spermidine synthase [EC:2.5.1.16]	comp2288_c0_seq5	IC88556AaEcon419	0.183742	0.240243	92.75%
Valine, leucine and isoleucine degradation [PATH:ko00280]	K13524	ABAT; 4-aminobutyrate aminotransferase / (S)-3-amino-2-methylpropionate transaminase [EC:2.6.1.19 2.6.1.22]	comp2751_c0_seq4	IC88556AaEcon6880	0.217516	0.333154	86.49% *
	K07508	ACAA2; acetyl-CoA acyltransferase 2 [EC:2.3.1.16]	comp933_c0_seq3	IC88556AaEcon206	-0.735946	0.000777331	88.89% *
	K00249	ACADM, acd; acyl-CoA dehydrogenase [EC:1.3.8.7]	comp1323_c0_seq1	IC88556AaEcon6859	-0.0673534	0.681356	95.56%
	K00248	ACADS, bcd; butyryl-CoA dehydrogenase [EC:1.3.8.1]	comp3052_c0_seq1	IC88556AaEcon2779	0.200382	0.317945	91.50%
	K09478	ACADSB; short/branched chain acyl-CoA dehydrogenase [EC:1.3.99.12]	comp10135_c0_seq1	IC88556AaEcon2815	1.83156	3.01349e-06	90.53% *
	K14085	ALDH7A1; aldehyde dehydrogenase family 7 member A1 [EC:1.2.1.31 1.2.1.8 1.2.1.3]	comp2781_c0_seq2	IC88556AaEcon496	-0.110827	0.584926	91.42%
	K00166	BCKDHA, bkdA1; 2-oxoisovalerate dehydrogenase E1 component, alpha subunit [EC:1.2.4.4]	comp2949_c0_seq1	IC88556AaEcon811	-0.0664099	0.70949	91.28%
	K00128	E1.2.1.3; aldehyde dehydrogenase (NAD+) [EC:1.2.1.3]	comp1922_c0_seq2	IC88556AaEcon2830	-0.646165	0.0234439	93.42%
	K00167	E1.2.4.4B, bkdA2; 2-oxoisovalerate dehydrogenase E1 component, beta subunit [EC:1.2.4.4]	comp10275_c0_seq1	IC88556AaEcon5376	0.131918	0.485747	93.37%
	K00626	E2.3.1.9, atoB; acetyl-CoA C-acetyltransferase [EC:2.3.1.9]	comp8360_c0_seq2	IC88556AaEcon5548	-0.872185	0.00527366	90.00% *
	K00626	E2.3.1.9, atoB; acetyl-CoA C-acetyltransferase [EC:2.3.1.9]	comp9059_c0_seq1	IC88556AaEcon3987	0.289865	0.321912	85.87% *
	K01641	E2.3.3.10; hydroxymethylglutaryl-CoA synthase [EC:2.3.3.10]	comp5924_c0_seq1	IC88556AaEcon3113	0.225155	0.323477	90.17% *
	K01969	E6.4.1.4B; 3-methylcrotonyl-CoA carboxylase beta subunit [EC:6.4.1.4]	comp12157_c0_seq2	IC88556AaEcon5229	0.296464	0.511657	82.88% *
	K07511	ECHS1; enoyl-CoA hydratase [EC:4.2.1.17]	comp1353_c0_seq1	IC88556AaEcon3617	0.047665	0.778741	95.33%
	K01027	OXCT; 3-oxoacid CoA-transferase [EC:2.8.3.5]	comp16490_c0_seq1	IC88556AaEcon5948	-0.539147	0.0329766	93.97%
	K01965	PCCA, pccA; propionyl-CoA carboxylase alpha chain [EC:6.4.1.3]	comp5389_c0_seq6	IC88556AaEcon2073	-0.446069	0.0472252	91.25%
Valine, leucine and isoleucine biosynthesis [PATH:ko00290]	K01754	E4.3.1.19, ilvA, tdcB; threonine dehydratase [EC:4.3.1.19]	comp3060_c0_seq2	IC88556AaEcon2082	-0.641907	0.0086559	87.61% *
	K01641	E2.3.3.10; hydroxymethylglutaryl-CoA synthase [EC:2.3.3.10]	comp5924_c0_seq1	IC88556AaEcon3113	0.225155	0.323477	90.17% *
Lysine biosynthesis [PATH:ko00300]	K14085	ALDH7A1; aldehyde dehydrogenase family 7 member A1 [EC:1.2.1.31 1.2.1.8 1.2.1.3]	comp2781_c0_seq2	IC88556AaEcon496	-0.110827	0.584926	91.42%
	K14085	ALDH7A1; aldehyde dehydrogenase family 7 member A1 [EC:1.2.1.31 1.2.1.8 1.2.1.3]	comp2781_c0_seq2	IC88556AaEcon496	-0.110827	0.584926	91.42%
	K06101	ASH1L; histone-lysine N-methyltransferase ASH1L [EC:2.1.1.43]	comp42795_c0_seq1	IC88556AaEcon22626	0.0527469	0.936243	95.45%
	K06101	ASH1L; histone-lysine N-methyltransferase ASH1L [EC:2.1.1.43]	comp36001_c0_seq1	IC88556AaEcon25297	-2.39005	0.00122553	90.27% *
	K11427	DOT1L, DOT1; histone-lysine N-methyltransferase, H3 lysine-79 specific [EC:2.1.1.43]	comp51631_c0_seq1	IC88556AaEcon1975	0.0624851	0.904158	94.85%
	K00128	E1.2.1.3; aldehyde dehydrogenase (NAD+) [EC:1.2.1.3]	comp1922_c0_seq2	IC88556AaEcon2830	-0.646165	0.0234439	93.42%
	K00626	E2.3.1.9, atoB; acetyl-CoA C-acetyltransferase [EC:2.3.1.9]	comp8360_c0_seq2	IC88556AaEcon5548	-0.872185	0.00527366	90.00% *
	K00626	E2.3.1.9, atoB; acetyl-CoA C-acetyltransferase [EC:2.3.1.9]	comp9059_c0_seq1	IC88556AaEcon3987	0.289865	0.321912	85.87% *
	K07511	ECHS1; enoyl-CoA hydratase [EC:4.2.1.17]	comp1353_c0_seq1	IC88556AaEcon3617	0.047665	0.778741	95.33%
	K11703	GLT25D; collagen beta-1,O-galactosyltransferase [EC:2.4.1.50]	comp28454_c0_seq1	IC88556AaEcon10106	-0.0195517	0.979706	87.32% *
	K09188	MLL3; histone-lysine N-methyltransferase MLL3 [EC:2.1.1.43]	comp34355_c0_seq1	IC88556AaEcon13976	-0.719301	0.0208713	98.67%
	K13647	PLODN; procollagen-lysine,2-oxoglutarate 5-dioxygenase, invertebrate [EC:1.14.11.4]	comp25593_c0_seq2	IC88556AaEcon5931	0.135055	0.731553	88.99% *
	K11423	SETD2, SET2; histone-lysine N-methyltransferase SETD2 [EC:2.1.1.43]	comp40985_c0_seq1	IC88556AaEcon1667	-0.761465	0.0379555	90.00% *
	K11423	SETD2, SET2; histone-lysine N-methyltransferase SETD2 [EC:2.1.1.43]	comp24043_c0_seq1	IC88556AaEcon11311	-0.796645	0.0339497	92.73%
Arginine and proline metabolism [PATH:ko00330]	K00286	E1.5.1.2, proC; pyrroline-5-carboxylate reductase [EC:1.5.1.2]	comp1783_c0_seq1	IC88556AaEcon740	-0.207147	0.377858	85.71% *
	K00819	E2.6.1.13, rocD; ornithine--oxo-acid transaminase [EC:2.6.1.13]	comp1723_c1_seq10	IC88556AaEcon917	-1.86027	0.000182288	95.92%
	K14677	ACY1; aminoacylase [EC:3.5.1.14]	comp31103_c0_seq1	IC88556AaEcon5422	2.67991	3.5662e-06	82.71% *
	K14085	ALDH7A1; aldehyde dehydrogenase family 7 member A1 [EC:1.2.1.31 1.2.1.8 1.2.1.3]	comp2781_c0_seq2	IC88556AaEcon496	-0.110827	0.584926	91.42%
	K13253	DNOS; nitric-oxide synthase, invertebrate [EC:1.14.13.39]	comp61755_c0_seq3	IC88556AaEcon15011	-1.56246	0.0374132	94.12%
	K00128	E1.2.1.3; aldehyde dehydrogenase (NAD+) [EC:1.2.1.3]	comp1922_c0_seq2	IC88556AaEcon2830	-0.646165	0.0234439	93.42%
	K01915	glnA, GLUL; glutamine synthetase [EC:6.3.1.2]	comp464_c0_seq4	IC88556AaEcon1494	0.493161	0.00761299	92.63%
	K11703	GLT25D; collagen beta-1,O-galactosyltransferase [EC:2.4.1.50]	comp28454_c0_seq1	IC88556AaEcon10106	-0.0195517	0.979706	87.32% *
	K00261	GLUD1_2, gdhA; glutamate dehydrogenase (NAD(P)+) [EC:1.4.1.3]	comp15647_c0_seq3	IC88556AaEcon27892	0.585057	0.0573507	97.58%
	K18123	HOGA1; 4-hydroxy-2-oxoglutarate aldolase [EC:4.1.3.16]	comp8376_c0_seq1	IC88556AaEcon3026	0.981402	0.00851658	93.46%
	K00318	PRODH; proline dehydrogenase [EC:1.5.-.-]	comp2987_c0_seq1	IC88556AaEcon1327	1.01431	0.000104312	93.22%
	K00797	speE, SRM; spermidine synthase [EC:2.5.1.16]	comp2288_c0_seq5	IC88556AaEcon419	0.183742	0.240243	92.75%
Histidine metabolism [PATH:ko00340]	K14085	ALDH7A1; aldehyde dehydrogenase family 7 member A1 [EC:1.2.1.31 1.2.1.8 1.2.1.3]	comp2781_c0_seq2	IC88556AaEcon496	-0.110827	0.584926	91.42%
	K00128	E1.2.1.3; aldehyde dehydrogenase (NAD+) [EC:1.2.1.3]	comp1922_c0_seq2	IC88556AaEcon2830	-0.646165	0.0234439	93.42%
Tyrosine metabolism [PATH:ko00350]	K01555	FAH, fahA; fumarylacetoacetase [EC:3.7.1.2]	comp2185_c0_seq5	IC88556AaEcon874	0.88146	0.000549958	87.15% *
	K00121	frmA, ADH5, adhC; S-(hydroxymethyl)glutathione dehydrogenase / alcohol dehydrogenase [EC:1.1.1.284 1.1.1.1]	comp6593_c0_seq1	IC88556AaEcon1071	0.915774	0.000242162	90.66% *
	K00451	HGD, hmgA; homogentisate 1,2-dioxygenase [EC:1.13.11.5]	comp7078_c0_seq1	IC88556AaEcon3563	1.59615	3.57245e-05	85.32% *
	K01800	maiA, GSTZ1; maleylacetoacetate isomerase [EC:5.2.1.2]	comp48226_c0_seq2	IC88556AaEcon6255	-1.76712	0.00107698	96.97%
	K00501	TH; tyrosine 3-monooxygenase [EC:1.14.16.2]	comp1105_c0_seq1	IC88556AaEcon6219	0.864528	0.0141075	95.08%
Phenylalanine metabolism [PATH:ko00360]	K00500	phhA, PAH; phenylalanine-4-hydroxylase [EC:1.14.16.1]	comp1152_c1_seq4	IC88556AaEcon1485	0.316868	0.0722528	89.38% *
	K00430	E1.11.1.7; peroxidase [EC:1.11.1.7]	comp943_c0_seq2	IC88556AaEcon1066	-1.34068	8.93159e-06	93.07%
	K11188	PRDX6; peroxiredoxin 6, 1-Cys peroxiredoxin [EC:1.11.1.7 1.11.1.15 3.1.1.-]	comp18033_c0_seq1	IC88556AaEcon1863	0.7678	0.0187734	90.59% *
Tryptophan metabolism [PATH:ko00380]	K14085	ALDH7A1; aldehyde dehydrogenase family 7 member A1 [EC:1.2.1.31 1.2.1.8 1.2.1.3]	comp2781_c0_seq2	IC88556AaEcon496	-0.110827	0.584926	91.42%
	K00453	E1.13.11.11, TDO2; tryptophan 2,3-dioxygenase [EC:1.13.11.11]	comp27286_c0_seq1	IC88556AaEcon24499	4.56939	0.0299748	94.12%
	K00128	E1.2.1.3; aldehyde dehydrogenase (NAD+) [EC:1.2.1.3]	comp1922_c0_seq2	IC88556AaEcon2830	-0.646165	0.0234439	93.42%
	K00626	E2.3.1.9, atoB; acetyl-CoA C-acetyltransferase [EC:2.3.1.9]	comp8360_c0_seq2	IC88556AaEcon5548	-0.872185	0.00527366	90.00% *
	K00626	E2.3.1.9, atoB; acetyl-CoA C-acetyltransferase [EC:2.3.1.9]	comp9059_c0_seq1	IC88556AaEcon3987	0.289865	0.321912	85.87% *
	K07511	ECHS1; enoyl-CoA hydratase [EC:4.2.1.17]	comp1353_c0_seq1	IC88556AaEcon3617	0.047665	0.778741	95.33%
	K03781	katE, CAT, catB, srpA; catalase [EC:1.11.1.6]	comp1656_c0_seq3	IC88556AaEcon2218	0.913215	0.000242681	93.75%
	K00502	TPH1_2; tryptophan 5-monooxygenase [EC:1.14.16.4]	comp33274_c0_seq5	IC88556AaEcon33247	0.571442	0.447286	93.63%
Phenylalanine, tyrosine and tryptophan biosynthesis [PATH:ko00400]	K00500	phhA, PAH; phenylalanine-4-hydroxylase [EC:1.14.16.1]	comp1152_c1_seq4	IC88556AaEcon1485	0.316868	0.0722528	89.38% *
Ubiquinone and other terpenoid-quinone biosynthesis [PATH:ko00130]	K06125	COQ2; 4-hydroxybenzoate hexaprenyltransferase [EC:2.5.1.-]	comp17519_c0_seq5	IC88556AaEcon1155	2.52576	3.4942e-06	84.93% *
	K06127	COQ5; ubiquinone biosynthesis methyltransferase [EC:2.1.1.201]	comp6864_c0_seq1	IC88556AaEcon1730	-0.248147	0.20257	89.84% *
	K06126	COQ6; ubiquinone biosynthesis monooxygenase Coq6 [EC:1.14.13.-]	comp16034_c0_seq1	IC88556AaEcon684	1.89072	0.000362198	86.59% *
	K06134	COQ7; ubiquinone biosynthesis monooxygenase Coq7 [EC:1.14.13.-]	comp4743_c0_seq2	IC88556AaEcon1693	0.586405	0.0130045	94.34%
One carbon pool by folate [PATH:ko00670]	K00289	E1.5.1.6, FTHFD; formyltetrahydrofolate dehydrogenase [EC:1.5.1.6]	comp33954_c0_seq1	IC88556AaEcon7356	-0.530645	0.0525988	87.37% *
	K11787	GART; phosphoribosylamine--glycine ligase / phosphoribosylglycinamide formyltransferase / phosphoribosylformylglycinamidine cyclo-ligase [EC:6.3.4.13 2.1.2.2 6.3.3.1]	comp5477_c0_seq3	IC88556AaEcon3587	0.23405	0.306575	91.55%
	K00600	glyA, SHMT; glycine hydroxymethyltransferase [EC:2.1.2.1]	comp14438_c0_seq1	IC88556AaEcon7783	-0.99121	0.000698422	92.14%
	K00602	purH; phosphoribosylaminoimidazolecarboxamide formyltransferase / IMP cyclohydrolase [EC:2.1.2.3 3.5.4.10]	comp658_c0_seq2	IC88556AaEcon374	0.0696224	0.699144	88.11% *
Thiamine metabolism [PATH:ko00730]	K04487	iscS, NFS1; cysteine desulfurase [EC:2.8.1.7]	comp12129_c0_seq1	IC88556AaEcon1457	-0.0463935	0.825419	92.10%
Riboflavin metabolism [PATH:ko00740]	K00953	FLAD1; FAD synthetase [EC:2.7.7.2]	comp22881_c0_seq1	IC88556AaEcon17284	-1.07652	0.0284147	78.21% *
	K00861	RFK, FMN1; riboflavin kinase [EC:2.7.1.26]	comp14071_c0_seq1	IC88556AaEcon1424	-1.28232	0.0075284	86.07% *
Vitamin B6 metabolism [PATH:ko00750]	K00831	serC, PSAT1; phosphoserine aminotransferase [EC:2.6.1.52]	comp3279_c0_seq3	IC88556AaEcon54251	-0.473825	0.0630275	88.52% *
Nicotinate and nicotinamide metabolism [PATH:ko00760]	K01081	E3.1.3.5; 5'-nucleotidase [EC:3.1.3.5]	comp14017_c0_seq1	IC88556AaEcon3766	-0.338872	0.164025	95.94%
	K01081	E3.1.3.5; 5'-nucleotidase [EC:3.1.3.5]	comp1646_c0_seq1	IC88556AaEcon2432	-0.0400052	0.837971	86.84% *
	K00858	ppnK, NADK; NAD+ kinase [EC:2.7.1.23]	comp17528_c0_seq2	IC88556AaEcon13087	0.125772	0.581169	98.89%
	K03783	punA; purine-nucleoside phosphorylase [EC:2.4.2.1]	comp3940_c0_seq2	IC88556AaEcon1322	2.72299	4.11604e-06	95.00%
Pantothenate and CoA biosynthesis [PATH:ko00770]	K01464	DPYS, dht, hydA; dihydropyrimidinase [EC:3.5.2.2]	comp11084_c0_seq2	IC88556AaEcon5079	-0.508374	0.0541227	86.92% *
	K01464	DPYS, dht, hydA; dihydropyrimidinase [EC:3.5.2.2]	comp11084_c0_seq3	IC88556AaEcon2042	-0.614387	0.0171752	86.10% *
	K06133	LYS5, acpT; 4'-phosphopantetheinyl transferase [EC:2.7.8.-]	comp71934_c0_seq1	IC88556AaEcon1990	1.88455	0.00178181	88.42% *
	K09680	coaW; type II pantothenate kinase [EC:2.7.1.33]	comp18686_c0_seq3	IC88556AaEcon2211	0.640356	0.00335243	93.85%
	K00207	DPYD; dihydropyrimidine dehydrogenase (NADP+) [EC:1.3.1.2]	comp8999_c0_seq1	IC88556AaEcon5619	0.879508	0.000200403	86.93% *
Biotin metabolism [PATH:ko00780]	K01012	bioB; biotin synthase [EC:2.8.1.6]	comp54789_c0_seq1	IC88556AaEcon8084	2.99413	3.98003e-06	85.96% *
Folate biosynthesis [PATH:ko00790]	K01495	GCH1, folE; GTP cyclohydrolase I [EC:3.5.4.16]	comp699_c0_seq5	IC88556AaEcon9691	-0.461909	0.0943387	99.52%
	K01077	E3.1.3.1, phoA, phoB; alkaline phosphatase [EC:3.1.3.1]	comp4969_c0_seq2	IC88556AaEcon2137	-0.167123	0.434912	82.00% *
	K00357	QDPR; dihydropteridine reductase [EC:1.5.1.34]	comp1876_c0_seq1	IC88556AaEcon2645	-0.889028	0.000151461	86.96% *
	K01737	queD, ptpS, PTS; 6-pyruvoyltetrahydropterin/6-carboxytetrahydropterin synthase [EC:4.2.3.12 4.1.2.50]	comp4378_c0_seq1	IC88556AaEcon732	-1.14207	0.000872079	92.22%
Retinol metabolism [PATH:ko00830]	K11155	DGAT1; diacylglycerol O-acyltransferase 1 [EC:2.3.1.20 2.3.1.75 2.3.1.76]	comp11044_c0_seq2	IC88556AaEcon10612	-0.0539594	0.881439	92.14%
	K11155	DGAT1; diacylglycerol O-acyltransferase 1 [EC:2.3.1.20 2.3.1.75 2.3.1.76]	comp4791_c0_seq1	IC88556AaEcon1046	-0.346004	0.0384314	93.49%
	K00121	frmA, ADH5, adhC; S-(hydroxymethyl)glutathione dehydrogenase / alcohol dehydrogenase [EC:1.1.1.284 1.1.1.1]	comp6593_c0_seq1	IC88556AaEcon1071	0.915774	0.000242162	90.66% *
	K15734	SDR16C5; all-trans-retinol dehydrogenase (NAD+) [EC:1.1.1.105]	comp72369_c0_seq1	IC88556AaEcon4383	3.41176	1.18076e-05	96.25%
	K00699	UGT; glucuronosyltransferase [EC:2.4.1.17]	comp13549_c0_seq2	IC88556AaEcon2769	1.94293	1.72505e-06	90.74% *
Porphyrin and chlorophyll metabolism [PATH:ko00860]	K01698	hemB, ALAD; porphobilinogen synthase [EC:4.2.1.24]	comp27676_c0_seq1	IC88556AaEcon3367	-0.19277	0.472981	87.58% *
	K01772	hemH, FECH; ferrochelatase [EC:4.99.1.1]	comp4271_c0_seq1	IC88556AaEcon1895	0.207556	0.207673	87.85% *
	K01764	E4.4.1.17; cytochrome c heme-lyase [EC:4.4.1.17]	comp11253_c0_seq2	IC88556AaEcon1512	-0.58555	0.0151052	89.53% *
	K14163	EPRS; bifunctional glutamyl/prolyl-tRNA synthetase [EC:6.1.1.17 6.1.1.15]	comp8142_c0_seq3	IC88556AaEcon3429	0.670713	0.175299	93.06%
	K00522	FTH1; ferritin heavy chain [EC:1.16.3.1]	comp170_c0_seq1	IC88556AaEcon3960	-0.118741	0.456388	96.02%
	K00699	UGT; glucuronosyltransferase [EC:2.4.1.17]	comp13549_c0_seq2	IC88556AaEcon2769	1.94293	1.72505e-06	90.74% *
*, identity of amino acid sequence was lower than lower quantile of all orthologous genes (90.8%)
