# Supplementary material for: Transcriptome analysis and comparison reveal divergence between the Mediterranean and the greenhouse whiteflies
Source: PLoS One. 2020 Aug 25;15(8):e0237744. doi: 10.1371/journal.pone.0237744 (PMC7447059; doi:10.1371/journal.pone.0237744)
Supplement: S6 Table — (XLSX) [file pone.0237744.s006.xlsx]

## Sheet: Sheet1
pathway	KO ID	KO_description	MED ID	TV ID	log2FC	identity of protein sequences
Benzoate degradation [PATH:ko00362]	K00626	E2.3.1.9, atoB; acetyl-CoA C-acetyltransferase [EC:2.3.1.9]	comp9059_c0_seq1	IC88556AaEcon3987	0.29	85.87% **
	K07511	ECHS1; enoyl-CoA hydratase [EC:4.2.1.17]	comp1353_c0_seq1	IC88556AaEcon3617	0.05	95.33%
	K00626	E2.3.1.9, atoB; acetyl-CoA C-acetyltransferase [EC:2.3.1.9]	comp8360_c0_seq2	IC88556AaEcon5548	-0.87 *	90.00% **
	K07508	ACAA2; acetyl-CoA acyltransferase 2 [EC:2.3.1.16]	comp933_c0_seq3	IC88556AaEcon206	-0.74 *	88.89% **
Chloroalkane and chloroalkene degradation [PATH:ko00625]	K00128	E1.2.1.3; aldehyde dehydrogenase (NAD+) [EC:1.2.1.3]	comp1922_c0_seq2	IC88556AaEcon2830	-0.65 *	93.42%
	K00121	frmA, ADH5, adhC; S-(hydroxymethyl)glutathione dehydrogenase / alcohol dehydrogenase [EC:1.1.1.284 1.1.1.1]	comp6593_c0_seq1	IC88556AaEcon1071	0.92 *	90.66% **
Naphthalene degradation [PATH:ko00626]	K00121	frmA, ADH5, adhC; S-(hydroxymethyl)glutathione dehydrogenase / alcohol dehydrogenase [EC:1.1.1.284 1.1.1.1]	comp6593_c0_seq1	IC88556AaEcon1071	0.92 *	90.66% **
Aminobenzoate degradation [PATH:ko00627]	K00626	E2.3.1.9, atoB; acetyl-CoA C-acetyltransferase [EC:2.3.1.9]	comp8360_c0_seq2	IC88556AaEcon5548	-0.87 *	90.00% **
	K01077	E3.1.3.1, phoA, phoB; alkaline phosphatase [EC:3.1.3.1]	comp4969_c0_seq2	IC88556AaEcon2137	-0.17	82.00% **
	K00626	E2.3.1.9, atoB; acetyl-CoA C-acetyltransferase [EC:2.3.1.9]	comp9059_c0_seq1	IC88556AaEcon3987	0.29	85.87% **
	K01512	acyP; acylphosphatase [EC:3.6.1.7]	comp4371_c0_seq1	IC88556AaEcon3522	0.21	94.17%
	K07511	ECHS1; enoyl-CoA hydratase [EC:4.2.1.17]	comp1353_c0_seq1	IC88556AaEcon3617	0.05	95.33%
Styrene degradation [PATH:ko00643]	K01800	maiA, GSTZ1; maleylacetoacetate isomerase [EC:5.2.1.2]	comp48226_c0_seq2	IC88556AaEcon6255	-1.77 *	96.97%
	K01555	FAH, fahA; fumarylacetoacetase [EC:3.7.1.2]	comp2185_c0_seq5	IC88556AaEcon874	0.88 *	87.15% **
	K00451	HGD, hmgA; homogentisate 1,2-dioxygenase [EC:1.13.11.5]	comp7078_c0_seq1	IC88556AaEcon3563	1.6 *	85.32% **
Caprolactam degradation [PATH:ko00930]	K07511	ECHS1; enoyl-CoA hydratase [EC:4.2.1.17]	comp1353_c0_seq1	IC88556AaEcon3617	0.05	95.33%
Metabolism of xenobiotics by cytochrome P450 [PATH:ko00980]	K00799	GST, gst; glutathione S-transferase [EC:2.5.1.18]	comp845_c0_seq1	IC88556AaEcon73	0.75 *	79.17% **
	K00121	frmA, ADH5, adhC; S-(hydroxymethyl)glutathione dehydrogenase / alcohol dehydrogenase [EC:1.1.1.284 1.1.1.1]	comp6593_c0_seq1	IC88556AaEcon1071	0.92 *	90.66% **
	K00699	UGT; glucuronosyltransferase [EC:2.4.1.17]	comp13549_c0_seq2	IC88556AaEcon2769	1.94 *	90.74% **
Drug metabolism - cytochrome P450 [PATH:ko00982]	K00799	GST, gst; glutathione S-transferase [EC:2.5.1.18]	comp845_c0_seq1	IC88556AaEcon73	0.75 *	79.17% **
	K00121	frmA, ADH5, adhC; S-(hydroxymethyl)glutathione dehydrogenase / alcohol dehydrogenase [EC:1.1.1.284 1.1.1.1]	comp6593_c0_seq1	IC88556AaEcon1071	0.92 *	90.66% **
	K00699	UGT; glucuronosyltransferase [EC:2.4.1.17]	comp13549_c0_seq2	IC88556AaEcon2769	1.94 *	90.74% **
*, significantly differential expressed (FDR <0.05).
**, identity of amino acid sequence was lower than lower quantile of all orthologous genes (90.8%)
